# Supplementary material for: Comparative Interaction of Pesticides with Microplastics and Soil Organic Matter: A Molecular Simulation Study
Source: Toxics. 2026 Jun 29;14(7):570. doi: 10.3390/toxics14070570 (PMC13417373; doi:10.3390/toxics14070570)
Supplement: Supplementary file 1 [file toxics-14-00570-s001.zip]

Archive with 1 entries (1 files):
- toxics-4305475-supplementary.pdf
